# Supplementary material for: Sudden Changes and Their Associations with Quality of Life during COVID-19 Lockdown: A Cross-Sectional Study in the French-Speaking Part of Switzerland
Source: Int J Environ Res Public Health. 2021 May 4;18(9):4888. doi: 10.3390/ijerph18094888 (PMC8124785; doi:10.3390/ijerph18094888)
Supplement: Supplementary file 1 [file ijerph-18-04888-s001.zip]

Archive with 1 entries (1 files):
- ijerph-1178021-supplementary.pdf
